# Supplementary material for: Captive Bottlenose Dolphins (Tursiops truncatus) Spontaneously Using Water Flow to Manipulate Objects
Source: PLoS One. 2014 Sep 24;9(9):e107796. doi: 10.1371/journal.pone.0107796 (PMC4175997; doi:10.1371/journal.pone.0107796)
Supplement: Dataset S1 — Dataset included in analyses. (XLSX) [file pone.0107796.s001.xlsx]

## Sheet: Data
	Coo		Mammy		Smile
	Fish	Squid	Fish	Squid	Fish	Squid
(a) Food type using object manipulation
	22	223	90	42	30	0
(b) Location where dolphins placed the objects for each object type
The side of mouth	15	144	64	24	17	0
Above upper jaw	4	18	10	7	6	0
Below lowe jaw	3	61	16	11	7	0
(c) Way of picking the object after the dolphins dropped it each object type
Bite	7	14	6	10	11	0
Open and close mouth	2	26	5	2	3	0
Move head lengthwise	2	4	2	0	1	0
Circular motion with head	3	17	1	5	0	0

## Sheet: Duariton of manipulation
smile	mammy	coo		Tere were duration of object manipulation (s).
26	13	47
31	65	54
65	76	8
21	16	68
20	38	63
21	20	54
20	23	58
33	46	31
26	51	48
18	45	76
23	42	44
16	48	34
40	69	29
25	100	58
39	57	44
18	54	27
30	77	23
18	35	59
6	38	15
67	51	44
17	64	37
45	52	47
18	24	44
13	36	44
40	35	35
23	27	56
28	24	64
32	27	38
42	22	30
22	36	47
	21	19
	25	33
	52	16
	56	31
	49	50
	34	48
	54	60
	45	51
	84	42
	45	48
	19	58
	82	32
	30	39
	62	39
	26	38
	30	35
	38	49
	75	23
	40	32
	48	32
	44	3
	45	65
	56	66
	29	81
	39	24
	34	104
	154	50
	42	48
	54	43
	58	37
	85	52
	16	37
	44	65
	90	41
	10	55
	48	55
	12	28
	56	40
	58	35
	29	25
	28	23
	79	38
	56	30
	37	36
	39	43
	34	45
	15	31
	22	39
	53	35
	39	33
	63	43
	36	31
	40	47
	51	43
	33	50
	48	46
	25	27
	41	33
	55	30
	24	40
	43	25
	42	24
	64	32
	52	23
	60	27
	55	35
	24	31
	19	26
	44	35
	32	62
	52	35
	65	30
	56	48
	30	56
	57	48
	58	27
	56	42
	41	62
	38	57
	41	46
	44	39
	25	54
	44	46
	16	54
	37	43
	59	24
	19	30
	74	38
	38	45
	32	38
	26	38
	59	43
	37	42
	47	34
	37	40
	26	17
	10	23
	54	28
	52	45
	32	107
	61	34
	70	49
		43
		35
		22
		66
		33
		68
		26
		38
		37
		24
		45
		63
		18
		42
		43
		37
		37
		44
		48
		42
		48
		43
		39
		74
		77
		40
		7
		53
		62
		45
		63
		44
		50
		49
		51
		43
		43
		48
		40
		37
		53
		55
		48
		66
		55
		37
		65
		56
		67
		41
		41
		39
		56
		51
		53
		27
		31
		41
		47
		28
		52
		32
		51
		29
		23
		30
		29
		35
		45
		51
		43
		29
		27
		16
		45
		34
		34
		34
		37
		41
		42
		35
		43
		34
		43
		40
		44
		19
		35
		26
		22
		61
		25
		31
		54
		55
		21
		53
		37
		22
		21
		11
		51
		46
		31
		22
		39
		26
		40
		18
		31
		26
		30
